# Supplementary material for: Novel Azocoumarin Derivatives—Synthesis and Characterization
Source: Int J Mol Sci. 2022 May 21;23(10):5767. doi: 10.3390/ijms23105767 (PMC9147163; doi:10.3390/ijms23105767)
Supplement: Supplementary file 1 [file ijms-23-05767-s001.zip]

Archive with 1 entries (1 files):
- ijms-1714144-supplementary.pdf
